# Supplementary material for: PDL1 Gene Gain Predicts an Unfavorable Prognosis in HIV-Positive Primary Central Nervous System Lymphoma
Source: Curr Oncol. 2025 Jun 29;32(7):378. doi: 10.3390/curroncol32070378 (PMC12294013; doi:10.3390/curroncol32070378)
Supplement: Supplementary file 1 [file curroncol-32-00378-s001.zip]

Archive with 1 entries (1 files):
- curroncol-3606393-supplementary.pdf
